# Supplementary material for: Oral Viral DNA Profiling in Obesity, Adenomatous Polyposis, and Colorectal Cancer Identifies Human β-Papillomavirus Types as Potentially Sex-Related and Modifiable Cancer Risk Indicators
Source: Cancers (Basel). 2025 Sep 16;17(18):3024. doi: 10.3390/cancers17183024 (PMC12468992; doi:10.3390/cancers17183024)
Supplement: Supplementary file 1 [file cancers-17-03024-s001.zip]

Archive with 10 entries (10 files):
- Supplemental Data S1.xlsx
- Supplemental Data S2.xlsx
- Supplemental Data S3.xlsx
- Supplemental data S4.xlsx
- Supplemental data S5.xlsx
- Supplemental Figure S1 .pdf
- Supplemental Table S1 .pdf
- Supplemental Table S2.pdf
- Supplemental Table S3.pdf
- Supplemetal Figure S2 .pdf
