# Supplementary material for: Oral Viral DNA Profiling in Obesity, Adenomatous Polyposis, and Colorectal Cancer Identifies Human β-Papillomavirus Types as Potentially Sex-Related and Modifiable Cancer Risk Indicators
Source: Cancers (Basel). 2025 Sep 16;17(18):3024. doi: 10.3390/cancers17183024 (PMC12468992; doi:10.3390/cancers17183024)
Supplement: Supplementary file 1 [file cancers-17-03024-s001.zip › Supplemental Data S1.xlsx]

## Sheet: CRC
Sample	β globin	HSV1	HSV2	HHV3	EBV1	EBV2	CMV	HHV6A	HHV6B	HHV7	HHV8
CRC1	346.2	0	0	0	55.6	0	0	0	357.4	411.9	0
CRC2	225.2	0	0	0	52.1	0	0	0	0	137.9	0
CRC3	334.7	0	0	0	0	0	0	0	0	309.4	0
CRC4	371.2	0	0	0	72.6	0	0	0	328.9	276.9	0
CRC5	235.7	0	0	0	0	0	0	0	0	431.4	0
CRC6	308.7	0	0	0	51.6	0	0	0	232.4	311.9	0
CRC7	305.7	0	0	0	0	0	0	0	0	442.9	0
CRC8	141.2	0	0	0	4.6	0	53.9	0	0	114.4	0
CRC9	370.2	0	0	0	40.6	0	0	0	0	420.4	0
CRC10	361.7	236.9	0	0	110.1	0	0	0	0	572.9	0
CRC11	207.7	0	0	0	0	0	0	0	141.4	189.9	0
CRC12	157.7	0	0	0	39.6	0	0	0	139.4	186.9	0
CRC13	301.7	0	0	0	182.6	0	0	0	0	0	0
CRC14	245.2	15.9	0	0	0	0	0	0	186.4	288.4	0
CRC15	327.7	0	0	0	102.6	0	0	0	291.4	487.4	0
CRC16	308.7	0	0	0	0	0	0	0	0	236.4	0
CRC17	285.7	0	0	0	0	0	0	0	0	189.4	0
CRC19	370.7	0	0	0	34.6	0	311	0	377.4	415.9	0
CRC20	335.7	0	0	0	379.6	0	0	0	0	480.9	0
CRC21	405.7	0	0	0	54.6	0	0	0	358.4	264.4	0
CRC22	408.7	0	0	0	302.6	0	0	0	0	484.9	0
CRC23	370.7	0	0	0	59.6	0	0	0	380.4	587.9	0
CRC24	249.7	166.9	0	0	136.6	0	0	0	0	283.9	0
CRC25	159.2	0	0	0	0	0	0	0	156.4	232.9	0
CRC26	283.7	0	0	0	170.1	0	0	0	281.4	351.9	0
CRC27	337	0	0	0	76	0	0	0	819.3	656.4	0
CRC28	315.5	0	0	0	59	0	0	0	553.3	0	0
CRC29	430	0	0	0	0	0	0	0	0	304.9	0
CRC30	349	0	0	0	0	0	0	0	0	472.9	0
CRC31	397.5	0	0	0	0	0	0	0	722.3	94.9	0
CRC32	325	0	0	0	0	0	0	0	0	0	0
CRC33	443	0	0	0	0	0	0	0	684.3	90.4	0
CRC34	341	0	0	0	0	0	0	0	0	406.9	0
CRC35	233	0	0	0	0	0	0	0	726.3	663.9	0
CRC36	378.5	0	0	0	0	0	0	0	0	0	0
CRC37	266.5	0	0	0	134	0	0	176.7	0	84.9	0
CRC38	271.5	0	0	0	201	0	0	0	772.3	852.4	0
CRC39	435.5	0	0	0	145	0	0	0	0	846.4	0
CRC40	310.5	0	0	0	0	0	0	0	0	161.9	0
CRC41	404	220.8	0	0	107.5	0	0	0	0	888.9	0
CRC42	261.5	0	0	0	48	0	0	0	496.3	441.9	0
CRC43	255	0	0	0	0	0	0	0	0	190.9	0
CRC44	327	0	0	0	102	0	0	0	0	534.9	0
CRC45	318.5	0	0	0	40	0	0	0	0	0	0
CRC46	262.5	25.8	0	0	86	0	0	0	499.8	458.9	0
CRC47	353	0	0	0	45	0	0	0	0	373.4	0
CRC48	288	0	0	0	90.5	0	0	0	527.8	452.9	0
CRC49	328.5	0	0	0	133	0	0	0	0	888.9	0
CRC50	336.5	0	0	0	41	0	0	0	613.3	141.9	0
CRC51	259.5	0	0	0	102.5	0	0	0	0	459.9	0

## Sheet: OBESE T0
Sample	β globin	EBV1	EBV2	HSV1	HSV2	CMV	HHV3	HHV6A	HHV6B	HHV7	HHV8
OB02	120.3	0	0	0	0	0	0	0	14.9	3.9	0
OB03	11.8	0	0	0	0	0	0	0	0.9	0	0
OB04	22.3	0	0	22.9	0	39.9	0	0	3.9	0	0
OB05	5.8	0	0	0	0	0	0	0	0	0	0
OB06	46.8	0	0	0	0	0	0	0	12.9	18.9	0
OB07	28.3	0	0	0	0	0	0	0	0.9	0	0
OB08	106.3	0	0	0	0	0	0	0	12.9	8.9	0
OB09	37.3	3.8	0	0	0	0	0	0	10.9	1.9	0
OB10	167.7	0	0	0	0	0	0	0	122.9	186.9	0
OB11	266.2	0	0	0	0	0	0	0	0	325.9	0
OB12	170.7	0	0	0	0	0	0	0	181.4	279.9	0
OB13	154.7	0	0	0	0	0	0	0	0	106.9	0
OB14	309.7	55.6	0	0	0	125.9	0	0	211.4	193.9	0
OB15	254.7	59.6	0	0	0	0	0	0	318.4	178.9	0
OB16	239.2	68.6	0	0	0	0	0	0	233.4	216.4	0
OB17	250.2	83.6	0	0	0	0	0	0	200.4	298.4	0
OB18	214.2	38.6	0	0	0	0	0	0	0	210.9	0
OB19	288.7	0	129.8	0	0	0	0	0	0	293.4	0
OB20	324.7	150.6	0	0	0	0	0	0	0	445.9	0
OB21	229.2	57.6	0	0	0	0	0	0	197.4	265.9	0
OB22	366.7	44.6	0	22.9	0	0	0	0	0	406.9	0
OB23	344.2	0	0	0	0	0	0	0	255.4	284.9	0
OB24	221.7	174.6	0	0	0	121.9	0	0	143.4	0	0
OB25	185.2	0	0	0	0	0	0	0	0	152.9	0
OB26	199.7	103.6	0	0	0	0	0	0	122.4	142.9	0
OB27	257.2	20.6	0	22.9	0	0	0	0	0	254.9	0
OB28	290.2	0	0	0	0	0	0	0	263.9	271.4	0
OB29	329.7	136.6	0	71.4	0	0	0	0	0	282.9	0
OB30	261.7	38.6	0	0	0	0	0	0	185.4	130.9	0
OB31	285.7	59.6	2.8	0	0	0	0	0	0	317.4	0
OB32	253.7	0	0	0	0	0	0	0	0	250.9	0
OB33	311.7	26.6	0	0	0	0	0	0	282.4	340.9	0
OB34	318.7	0	0	13.9	0	0	0	0	272.4	270.4	0
OB35	265.7	67.6	0	189.4	0	102.9	0	0	0	103.9	0
OB36	153.7	0	0	0	0	0	0	0	91.4	136.9	0

## Sheet: OB T6
Sample	β globin	EBV1	EBV2	HSV1	HSV2	CMV	HHV3	HHV6A	HHV6B	HHV7	HHV8
OB02 T6	349.7	28.6	0	0	0	0	0	0	261.4	238.9	0
OB03 T6	205.2	18.6	0	0	0	0	0	0	136.4	196.4	0
OB04 T6	190.7	21.1	0	0	0	0	0	0	0	0	0
OB05 T6	190.7	48.6	0	0	0	0	0	0	183.4	250.9	0
OB06 T6	249.7	0	0	0	0	0	0	0	0	228.9	0
OB07 T6	295.7	0	0	0	0	0	0	0	282.4	274.9	0
OB08 T6	134.7	0	0	0	0	0	0	0	200.4	325.4	0
OB09 T6	292.7	96.6	4.8	0	0	0	0	0	178.4	233.4	0
OB10 T6	226.7	89.1	0	112.9	0	0	0	0	211.9	285.9	0
OB11 T6	298.7	142.6	0	0	0	0	0	0	0	314.9	0
OB12 T6	222.7	43.6	0	0	0	0	0	0	0	322.4	0
OB13 T6	211.2	0	0	0	0	0	0	0	0	245.4	0
OB14 T6	313.2	0	0	0	0	0	0	0	0	214.9	0
OB15 T6	328.7	38.6	0	0	0	0	0	0	271.4	137.4	0
OB16 T6	237.7	0	0	0	0	0	0	0	172.4	245.9	0
OB17 T6	350.2	97.6	0	0	0	0	0	0	286.4	389.9	0
OB18 T6	295.7	48.6	0	0	0	0	0	0	177.4	275.9	0
OB21 T6	396.2	0	0	0	0	0	0	0	385.4	378.9	0
OB22 T6	271.7	20.6	0	0	0	0	0	0	0	247.4	0
OB23 T6	279.7	96.6	0	0	0	0	0	0	233.9	289.4	0
OB25 T6	308.7	30.6	0	0	0	0	0	0	0	272.9	0
OB26 T6	175.7	116.6	0	0	0	0	0	0	132.9	164.9	0
OB27 T6	174.7	0	0	0	0	0	0	0	0	159.9	0
OB28 T6	317.7	0	0	0	0	0	0	0	210.4	354.9	0
OB29 T6	222.7	47.6	0	0	0	0	0	0	0	204.9	0
OB30 T6	131.7	0	0	0	0	0	0	0	0	85.9	0
OB31 T6	188.7	0	0	0	0	0	0	0	0	136.9	0
OB32 T6	307.2	134.6	0	0	0	0	0	0	0	359.9	0
OB33 T6	307.7	77.6	0	0	0	0	0	0	229.4	292.9	0
OB34 T6	264.7	68.6	0	9.9	0	0	0	0	0	224.9	0
OB35 T6	244.2	80.6	0	0	0	0	0	0	0	98.4	0
OB36 T6	309.2	45.6	0	0	0	0	0	0	342.4	387.9	0

## Sheet: OB T12
Sample	β globin	EBV1	EBV2	HSV1	HSV2	CMV	HHV3	HHV6A	HHV6B	HHV7	HHV8
OB02 T12	80.7	0	0	0	0	0	0	0	0	172.9	0
OBO3 T12	291.7	66.6	0	0	0	0	0	0	0	285.9	0
OB04 T12	213.2	53.6	0	0	0	0	0	0	0	0	0
OB05 T12	152.7	40.6	0	0	0	0	0	0	146.4	152.9	0
OB06 T12	229.7	0	0	0	0	0	0	0	157.4	221.4	0
OB07 T12	206.7	0	0	0	0	0	0	0	161.4	284.9	0
OB08 T12	111.7	0	0	0	0	0	0	0	147.4	164.9	0
OB09 T12	408.7	217.6	0	0	0	0	0	0	0	324.4	0
OB10 T12	259.7	35.6	0	0	0	0	0	0	210.4	313.9	0
OB11 T12	265.2	0	0	0	0	0	0	0	183.4	246.4	0
OB12 T12	133.2	0	0	0	0	0	0	0	152.9	223.9	0
OB13 T12	104.7	0	0	0	0	0	0	0	188.4	214.9	0
OB14 T12	299.7	89.6	0	0	0	0	0	0	0	178.9	0
OB15 T12	189.7	35.6	0	0	0	0	0	0	163.4	91.9	0
OB16 T12	181.7	0	0	9.9	0	0	0	0	105.9	147.9	0
OB17 T12	223.7	119.6	0	34.9	0	0	0	0	133.4	161.9	0
OB18 T12	74.7	46.6	0	0	0	0	0	0	0	185.9	0
OB19 T12	102.2	0	59.8	0	0	0	0	0	66.9	8.9	0
OB22 T12	108.2	0	0	0	0	0	0	0	0	81.9	0
OB23 T12	201.7	99.6	0	0	0	0	0	0	156.9	200.9	0
OB25 T12	217.7	0	0	0	0	0	0	0	127.4	200.9	0
OB26 T12	198.2	105.6	0	0	0	0	0	0	160.9	302.9	0
OB27 T12	213.7	63.6	0	0	0	0	0	0	180.4	315.9	0
OB28 T12	218.7	0	0	0	0	0	0	0	210.4	363.4	0
OB29 T12	296.7	0	0	0	0	0	0	0	216.9	336.4	0
OB30 T12	366.2	0	0	0	0	0	0	0	0	225.4	0
OB31 T12	228.7	0	0	0	0	0	0	0	0	273.9	0
OB32 T12	162.7	171.1	0	0	0	0	0	0	0	174.9	0
OB33 T12	269.7	0	0	0	0	0	0	0	178.9	211.9	0

## Sheet: AP
Sample	β globin	EBV1	EBV2	HSV1	HSV2	HHV3	CMV	HHV6A	HHV6B	HHV7	HHV8
AP1	171	5.8	0	0	0	0	0	0	51.4	43.9	0
AP2	197	0	0	0	0	0	0	0	67.4	88.9	0
AP3	288	0	0	0	0	0	0	0	0	36.9	0
AP4	243	0	33.3	0	0	0	0	0	83.4	54.9	0
AP5	146	0	0	0	0	0	0	0	138.4	0	0
AP6	147	0	0	0	0	0	0	0	66.4	35.9	0
AP7	316	6.8	0	0	0	0	0	0	127.4	163.9	0
AP8	379	48.8	0	0	0	0	0	0	0	158.9	0
AP9	191	13.8	0	0	0	0	0	0	70.4	60.9	0
AP10	210	0	0	0	0	0	0	0	0	104.9	0
AP11	335	0	1	0	0	0	0	0	115.9	54.9	0
AP12	409	0	0	0	0	0	0	0	0	29.9	0
AP13	296.5	0	0	0	0	0	0	0	137.4	299.9	0
AP14	318.5	112.8	0	50.9	0	0	0	0	0	74.4	0
AP15	118	29.8	0	0	0	0	0	0	22.4	50.9	0
AP16	122	4.8	0	0	0	0	0	0	44.4	33.9	0
AP17	259	18.8	0	40.9	0	0	0	0	91.4	33.9	0
AP18	320	28.8	0	0	0	0	59.9	0	0	289.9	0
AP19	321.5	0	0	39.4	0	0	0	0	0	0	0
AP20	377	0	56.3	0	0	0	0	0	171.4	95.9	0
AP21	334	0	0	0	0	0	0	0	163.4	16.9	0
AP22	107	0	0	0	0	0	0	0	25.4	16.9	0

## Sheet: Controls
Sample	β globin	EBV1	EBV2	HSV1	HSV2	HHV3	CMV	HHV6A	HHV6B	HHV7	HHV8
CTR01	202	0.8	0	0	0	0	0	0	0	28.9	0
CTR02	168	4.8	0	0	0	0	0	0	45.4	14.9	0
CTR03	350	122.8	0	0	0	0	0	0	0	228.4	0
CTR04	238	0	0	0	0	0	0	0	0	67.4	0
CTR05	272	0	0	12.9	0	0	0	0	108.9	156.9	0
CTR06	280	0	0	0	0	0	0	0	0	109.9	0
CTR07	360	0	0	0	0	0	0	0	159.4	175.4	0
CTR08	287.5	11.8	0	0	0	0	0	0	0	116.9	0
CTR09	315	20.3	0	0	0	0	0	0	0	89.9	0
CTR10	380.5	0	0	0	0	0	0	0	191.9	295.9	0
CTR11	269	0	0	0	0	0	0	0	0	12.9	0
CTR12	302	18.8	0	0	0	0	0	0	0	103.9	0
CTR13	318.5	0	0	2.9	0	0	0	0	140.4	148.4	0
CTR14	431	0	0	0	0	0	0	0	0	0	0
CTR15	337.5	71.8	0	0	0	0	0	0	171.4	162.9	0
CTR16	150.5	0	0	0	0	0	0	0	0	54.9	0
CTR17	186	39.8	0	0	0	0	0	0	0	48.9	0
CTR18	190	37.8	0	0	0	0	0	0	59.4	79.9	0
CTR19	168	0	0	0	0	0	0	0	0	7.9	0
CTR20	313	0	0	0	0	0	0	0	0	161.4	0
CTR21	406	110.3	0	0	0	0	0	0	0	253.9	0
CTR22	348	0	0	0	0	0	0	0	0	234.4	0
CTR23	264	0	14.3	0	0	0	0	0	148.4	30.9	0
CTR24	125	0	0	0	0	0	0	0	57.4	55.9	0
CTR25	243	0	0	0	0	0	0	0	0	184.4	0
CTR26	138	123.3	0	0	0	0	0	0	0	285.9	0
CTR28	91	0	0	0	0	0	0	0	0	26.9	0
CTR29	386	0	0	0	0	0	0	0	0	194.9	0
CTR30	414	0	0	0	0	0	0	0	0	261.9	0
CTR31	144	0	0	0	0	0	0	0	0	50.9	0
CTR32	253	2.8	0	0	0	0	0	0	0	133.4	0
CTR33	364	0	0	0	0	0	0	0	0	270.9	86.9
CTR34	52	0	0	0	0	0	0	0	0	0	0
CTR35	352	2.8	0	0	0	0	0	0	239.4	77.9	0
CTR0510	61.3	0	0	0	0	0	0	0	1.9	1.9	0
CTR0612	7.8	0	0	0	0	0	0	0	2.9	0	0
CTR0714	27.8	0	0	0	0	0	0	0	0	2.9	0
CTR0816	163.3	0	0	0	0	0	0	0	49.9	41.9	0
CTR0918	123.3	0	0	0	0	0	0	0	53.9	50.9	0
CTR1020	371.7	0	0	0	0	0	173.9	0	99.4	380.9	0
CTR1122	285.7	0	0	0	0	0	0	0	260.4	363.9	0
CTR1224	430.7	0	237.8	0	0	0	0	0	307.4	389.4	0
CTR1326	151.7	0	0	0	0	0	0	0	0	162.9	0
CTR1428	149.7	0	0	0	0	0	0	0	0	183.9	0
CTR1530	246.2	158.6	0	0	0	0	0	0	215.4	344.9	0
CTR1632	210.7	5.6	0	0	0	0	0	0	243.4	254.9	0
