# Supplementary material for: Oral Viral DNA Profiling in Obesity, Adenomatous Polyposis, and Colorectal Cancer Identifies Human β-Papillomavirus Types as Potentially Sex-Related and Modifiable Cancer Risk Indicators
Source: Cancers (Basel). 2025 Sep 16;17(18):3024. doi: 10.3390/cancers17183024 (PMC12468992; doi:10.3390/cancers17183024)
Supplement: Supplementary file 1 [file cancers-17-03024-s001.zip › Supplemental Data S2.xlsx]

## Sheet: CRC
Sample	β globin	HPVyV6	HPyV7	MCPyV	KIPyV	JCPyV	BKPyV	WUPyV	TSPyV	HPyV12	HPyV9	HPyV10	LIPyV	SV40
CRC1	346.2	50.9	0	0	0	0	0	0	0	0	0	0	0	0
CRC2	225.2	0	0	2.9	0	0	0	0	0	0	0	0	0	0
CRC3	334.7	0	0	0	0	0	0	0	0	0	0	0	0	0
CRC4	371.2	0	0	0	0	0	0	0	0	0	0	0	0	0
CRC5	235.7	0	0	34.9	0	0	0	0	0	0	0	0	0	0
CRC6	308.7	0	0	0	0	0	0	0	0	0	0	0	0	0
CRC7	305.7	0	0	3.9	0	0	0	0	0	0	0	0	0	0
CRC8	141.2	0	0	18.9	0	0	0	0	0	0	0	0	0	0
CRC9	370.2	0	0	20.9	0	0	0	0	0	0	0	0	0	0
CRC10	361.7	0	0	61.9	0	0	0	0	0	0	0	0	0	0
CRC11	207.7	0	0	2.9	0	0	0	0	0	0	0	0	0	0
CRC12	157.7	0	0	0	0	0	0	0	0	0	0	0	0	0
CRC13	301.7	0	0	0	0	0	0	0	0	0	0	0	0	0
CRC14	245.2	0	0	0	0	0	0	0	0	0	0	0	0	0
CRC15	327.7	1.9	0	36.9	0	0	0	0	0	0	0	0	0	0
CRC16	308.7	0	0	42.9	0	0	0	0	0	0	0	0	0	0
CRC17	285.7	0	0	0	0	0	0	0	0	0	0	0	0	0
CRC19	370.7	0	0	49.9	0	0	0	0	0	0	0	0	0	0
CRC20	335.7	0	0	0	0	0	0	0	0	0	0	0	0	0
CRC21	405.7	0	0	26.9	0	0	0	0	0	0	0	0	0	0
CRC22	408.7	0	0	24.9	0	0	0	0	0	0	0	0	0	0
CRC23	370.7	0	0	42.4	0	0	0	0	0	0	0	0	0	0
CRC24	249.7	0	0	3.9	0	0	0	0	0	0	0	0	0	0
CRC25	159.2	0	0	0	0	0	0	0	0	0	0	0	0	0
CRC26	283.7	0	0	0	0	0	0	0	0	0	0	0	0	0
CRC27	337	0	0	305.8	0	0	0	0	0	0	0	0	0	0
CRC28	315.5	0	0	0	0	0	0	0	0	0	0	0	0	0
CRC29	430	0	0	133.8	0	0	0	0	0	0	0	0	0	0
CRC30	349	0	0	0	0	0	0	0	0	0	0	0	0	0
CRC31	397.5	0	0	0	0	0	0	0	0	0	0	0	0	0
CRC32	325	0	0	198.8	0	0	0	0	0	0	0	0	0	0
CRC33	443	0	0	308.8	0	0	0	0	0	0	0	0	0	0
CRC34	341	0	0	0	0	0	0	0	0	0	0	0	0	0
CRC35	233	0	0	265.8	0	0	0	0	0	0	0	0	0	0
CRC36	378.5	0	0	204.8	0	0	0	0	0	0	0	0	0	0
CRC37	266.5	0	0	0	0	0	0	0	0	0	0	0	0	0
CRC38	271.5	0	0	230.8	0	0	0	0	0	0	0	0	0	0
CRC39	435.5	0	0	0	0	0	0	0	0	0	0	0	0	0
CRC40	310.5	0	0	122.8	0	0	0	0	0	0	0	0	0	0
CRC41	404	0	0	245.8	0	0	0	0	0	0	0	0	0	0
CRC42	261.5	0	0	0	0	0	0	0	0	0	0	0	0	0
CRC43	255	0	0	202.8	0	0	0	0	0	0	0	0	0	0
CRC44	327	0	0	0	0	0	0	0	0	0	0	0	0	0
CRC45	318.5	0	0	0	0	0	0	0	0	0	0	0	0	0
CRC46	262.5	0	0	180.8	0	0	0	0	0	0	0	0	0	0
CRC47	353	0	0	157.8	0	0	0	0	0	0	0	0	0	0
CRC48	288	0	0	0	0	0	0	0	0	0	0	0	0	0
CRC49	328.5	0	0	257.3	0	0	0	0	0	0	0	0	0	0
CRC50	336.5	0	0	173.8	0	0	0	0	0	0	0	0	0	0
CRC51	259.5	0	0	359.8	0	0	0	0	0	0	0	0	0	0

## Sheet: OBESE T0
Sample	β globin	BKPyV	HPyV6	HPyV7	MCPyV	JCPyV	KIPyV	WUPyV	SV40	TSPyV	HPyV9	HPyV10	HPyV12	LIPyV
OB02	120.3	0	0	0	0	0	0	0	0	0	0	0	0	0
OB03	11.8	0	0	0	0.9	0	0	0	0	0	0	0	0	0
OB04	22.3	0	0	0	3.9	0	0	0	0	0	0	0	0	0
OB05	5.8	0	0	0	0	0	0	0	0	0	0	0	0	0
OB06	46.8	0	0	0	29.4	0	0	0	0	0	0	0	0	0
OB07	28.3	0	0	0	5.9	0	0	0	0	0	0	0	0	0
OB08	106.3	0	0	0	12.9	0	0	0	0	0	0	0	0	0
OB09	37.3	0	0	0	15.9	0	0	0	0	0	0	0	0	0
OB10	167.7	0	0	0	4.9	0	0	0	0	0	0	0	0	0
OB11	266.2	0	14.9	0	37.9	0	0	0	0	0	0	0	0	0
OB12	170.7	0	0	0	0	0	0	0	0	0	0	0	0	0
OB13	154.7	0	0	0	0	0	0	0	0	0	0	0	0	0
OB14	309.7	0	0	0	0	0	0	0	0	0	0	0	0	0
OB15	254.7	0	0	0	4.9	0	0	0	0	0	0	0	0	0
OB16	239.2	0	5.9	0	0	0	0	0	0	0	0	0	0	0
OB17	250.2	0	0	0	0	0	0	0	0	0	0	0	0	0
OB18	214.2	0	0	0	0	0	0	0	0	0	0	0	0	0
OB19	288.7	0	0	0	0	0	0	0	0	0	0	0	0	0
OB20	324.7	0	0	0	0	0	0	0	0	0	0	0	0	0
OB21	229.2	0	0	0	0	0	0	0	0	0	0	0	0	0
OB22	366.7	0	52.9	0	0	0	0	0	0	0	0	0	0	0
OB23	344.2	0	0	0	0	0	0	0	0	0	0	0	0	0
OB24	221.7	0	0	0	0	0	0	0	0	0	0	0	0	0
OB25	185.2	0	0	0	24.9	0	0	0	0	0	0	0	0	0
OB26	199.7	0	0	0	0	0	0	0	0	0	0	0	0	0
OB27	257.2	0	0	0	0	0	0	0	0	0	0	0	0	0
OB28	290.2	0	0	0	0	0	0	0	0	0	0	0	0	0
OB29	329.7	0	0	0	0	0	0	0	0	0	0	0	0	0
OB30	261.7	0	0	0	5.9	0	0	0	0	0	0	0	0	0
OB31	285.7	0	0	0	0	0	0	0	0	0	0	0	0	0
OB32	253.7	0	0	0	23.9	0	0	0	0	0	0	0	0	0
OB33	311.7	0	0	0	0	0	0	0	0	0	0	0	0	0
OB34	318.7	0	0	0	16.9	0	0	0	0	0	0	0	0	0
OB35	265.7	0	0	0	0	0	0	0	0	0	0	0	0	0
OB36	153.7	0	0	0	0	0	0	0	0	0	0	0	0	0

## Sheet: OB T6
Sample	β globin	BKPyV	HPyV6	HPyV7	MCPyV	JCPyV	KIPyV	WUPyV	SV40	TSPyV	HPyV9	HPyV10	HPyV12	LIPyV
OB02 T6	349.7	0	0	0	0	0	0	0	0	0	0	0	0	0
OB03 T6	205.2	0	0	0	20.9	0	0	0	0	0	0	0	0	0
OB04 T6	190.7	0	46.9	0	29.9	0	0	0	0	0	0	0	0	0
OB05 T6	190.7	0	0	0	0	0	0	0	0	0	0	0	0	0
OB06 T6	249.7	0	0	0	0	0	0	0	0	0	0	0	0	0
OB07 T6	295.7	0	0	0	0	0	0	0	0	0	0	0	0	0
OB08 T6	134.7	0	0	0	0	0	0	0	0	0	0	0	0	0
OB09 T6	292.7	0	0	0	8.9	0	0	0	0	0	0	0	0	0
OB10 T6	226.7	0	0	0	35.9	0	0	0	0	0	0	0	0	0
OB11 T6	298.7	0	0	0	42.4	0	0	0	0	0	0	0	0	0
OB12 T6	222.7	0	0	0	0	0	0	0	0	0	0	0	0	0
OB13 T6	211.2	0	0	0	0	0	0	0	0	0	0	0	0	0
OB14 T6	313.2	0	0	0	10.9	0	0	0	0	0	0	0	0	0
OB15 T6	328.7	0	0	0	0	0	0	0	0	0	0	0	0	0
OB16 T6	237.7	0	0	0	0	0	0	0	0	0	0	0	0	0
OB17 T6	350.2	0	0	0	17.9	0	0	0	0	0	0	0	0	0
OB18 T6	295.7	0	0	0	0	0	0	0	0	0	0	0	0	0
OB21 T6	396.2	0	0	0	0	0	0	0	0	0	0	0	0	0
OB22 T6	271.7	0	0	0	0	0	0	0	0	0	0	0	0	0
OB23 T6	279.7	0	0	0	0	0	0	0	0	0	0	0	0	0
OB25 T6	308.7	0	0	0	43.9	0	0	0	0	0	0	0	0	0
OB26 T6	175.7	0	0	0	0	0	0	0	0	0	0	0	0	0
OB27 T6	174.7	0	0	0	0	0	0	0	0	0	0	0	0	0
OB28 T6	317.7	0	0	0	0	0	0	0	0	0	0	0	0	0
OB29 T6	222.7	0	0	0	0	0	0	0	0	0	0	0	0	0
OB30 T6	131.7	0	0	0	0	0	0	0	0	0	0	0	0	0
OB31 T6	188.7	0	0	0	0	0	0	0	0	0	0	0	0	0
OB32 T6	307.2	0	0	0	31.4	0	0	0	0	0	0	0	0	0
OB33 T6	307.7	0	0	0	1.9	0	0	0	0	0	0	0	0	0
OB34 T6	264.7	0	0	0	0	0	0	0	0	0	0	0	0	0
OB35 T6	244.2	0	0	0	32.9	0	0	0	0	0	0	0	0	0
OB36 T6	309.2	0	0	0	68.9	0	0	0	0	0	0	0	0	0

## Sheet: OB T12
Sample	β globin	BKPyV	HPyV6	HPyV7	MCPyV	JCPyV	KIPyV	WUPyV	SV40	TSPyV	HPyV9	HPyV10	HPyV12	LIPyV
OB02 T12	80.7	0	0	0	0	0	0	0	0	0	0	0	0	0
OBO3 T12	291.7	0	0	0	0	0	0	0	0	0	0	0	0	0
OB04 T12	213.2	0	0	7.9	34.4	0	0	0	0	0	0	0	0	0
OB05 T12	152.7	0	0	0	0	0	0	0	0	0	0	0	0	0
OB06 T12	229.7	0	0	0	18.9	0	0	0	0	0	0	0	0	0
OB07 T12	206.7	0	0	0	0	0	0	0	0	0	0	0	0	0
OB08 T12	111.7	0	0	0	0	0	0	0	0	0	0	0	0	0
OB09 T12	408.7	0	0	0	30.9	0	0	0	0	0	0	0	0	0
OB10 T12	259.7	0	0	0	0	0	0	0	0	0	0	0	0	0
OB11 T12	265.2	0	10.4	0	29.9	0	0	0	0	0	0	0	0	0
OB12 T12	133.2	0	0	0	0	0	0	0	0	0	0	0	0	0
OB13 T12	104.7	0	0	0	4.9	0	0	0	0	0	0	0	0	0
OB14 T12	299.7	0	0	0	0	0	0	0	0	0	0	0	0	0
OB15 T12	189.7	0	0	0	0	0	0	0	0	0	0	0	0	0
OB16 T12	181.7	0	0	0	0	0	0	0	0	0	0	0	0	0
OB17 T12	223.7	0	0	0	0	0	0	0	0	0	0	0	0	0
OB18 T12	74.7	0	0	0	0	0	0	0	0	0	0	0	0	0
OB19 T12	102.2	0	0	0	0	0	0	0	0	0	0	0	0	0
OB22 T12	108.2	0	0	0	0	0	0	0	0	0	0	0	0	0
OB23 T12	201.7	0	0	0	0	0	0	0	0	0	0	0	0	0
OB25 T12	217.7	0	0	0	31.9	0	0	0	0	0	0	0	0	0
OB26 T12	198.2	0	0	0	0	0	0	0	0	0	0	0	0	0
OB27 T12	213.7	0	0	0	0	0	0	0	0	0	0	0	0	0
OB28 T12	218.7	0	0	0	0	0	0	0	0	0	0	0	0	0
OB29 T12	296.7	0	6.4	0	0.9	0	0	0	0	0	0	0	0	0
OB30 T12	366.2	0	0	0	0	0	0	0	0	0	0	0	0	0
OB31 T12	228.7	0	0	0	0	0	0	0	0	0	0	0	0	0
OB32 T12	162.7	0	0	0	46.9	0	0	0	0	0	0	0	0	0
OB33 T12	269.7	0	0	0	41.9	0	0	0	0	0	0	0	0	0

## Sheet: AP
Sample	β globin	HPyV6	HPyV7	BKPyV	JCPyV	KIPyV	WUPyV	MCPyV	TSPyV	HPyV9	HPyV10	HPyV12	LIPyV	SV40
AP1	171	0	0	0	0	0	0	25.9	0	0	0	0	0	0
AP2	197	0	0	0	0	0	0	53.9	0	0	0	0	0	0
AP3	288	0	0	0	0	0	0	0	0	0	0	0	0	0
AP4	243	0	0	0	0	0	0	0	0	0	0	0	0	0
AP5	146	0	0	0	0	0	0	0	0	0	0	0	0	0
AP6	147	1	0	0	0	0	0	0	0	0	0	0	0	0
AP7	316	40	0	0	0	0	0	35.9	0	0	0	0	0	0
AP8	379	0	0	0	0	0	0	32.9	0	0	0	0	0	0
AP9	191	0	0	0	0	0	0	0	0	0	0	0	0	0
AP10	210	17	0	0	0	0	0	0	0	0	0	0	0	0
AP11	335	0	0	0	0	0	0	0	0	0	0	0	0	0
AP12	409	0	0	0	0	0	0	78.9	0	0	0	0	0	0
AP13	296.5	0	0	0	0	0	0	51.9	0	0	0	0	0	0
AP14	318.5	9	0	0	0	0	0	0	0	0	0	0	0	0
AP15	118	0	0	0	0	0	0	0	0	0	0	0	0	0
AP16	122	0	0	0	0	0	0	32.9	0	0	0	0	0	0
AP17	259	0	0	0	0	0	0	25.9	0	0	0	0	0	0
AP18	320	21	0	0	0	0	0	0	0	0	0	0	0	0
AP19	321.5	0	0	0	0	0	0	81.9	0	0	0	0	0	0
AP20	377	0	0	0	0	0	0	38.9	0	0	0	0	0	0
AP21	334	0	0	0	0	0	0	16.9	0	0	0	0	0	0
AP22	107	0	0	0	0	0	0	3.9	0	0	0	0	0	0

## Sheet: Controls
Sample	β globin	HPyV6	HPyV7	BKPyV	JCPyV	KIPyV	WUPyV	MCPyV	TSPyV	HPyV9	HPyV10	HPyV12	LIPyV	SV40
CTR01	202	0	0	0	0	0	0	34.9	0	0	0	0	0	0
CTR02	168	0	0	0	0	0	0	29.9	0	0	0	0	0	0
CTR03	350	0	0	0	0	0	0	32.4	0	0	0	0	0	0
CTR04	238	0	0	0	0	0	0	0	0	0	0	0	0	0
CTR05	272	0	0	0	0	0	0	20.9	0	0	0	0	0	0
CTR06	280	0	0	0	0	0	0	0	0	0	0	0	0	0
CTR07	360	0	0	0	0	0	0	108.9	0	0	0	0	0	0
CTR08	287.5	0	0	0	0	0	0	41.9	0	0	0	0	0	0
CTR09	315	0	0	0	0	0	0	0	0	0	0	0	0	0
CTR10	380.5	0	0	0	0	0	0	0	0	0	0	0	0	0
CTR11	269	0	0	0	0	0	0	0	0	0	0	0	0	0
CTR12	302	0	0	0	0	0	0	0	0	0	0	0	0	0
CTR13	318.5	0	0	0	0	0	0	0	0	0	0	0	0	0
CTR14	431	0	0	0	0	0	0	0	0	0	0	0	0	0
CTR15	337.5	0	0	0	0	0	0	0	0	0	0	0	0	0
CTR16	150.5	0	0	0	0	0	0	0	0	0	0	0	0	0
CTR17	186	0	0	0	0	0	0	0	0	0	0	0	0	0
CTR18	190	0	0	0	0	0	0	36.4	0	0	0	0	0	0
CTR19	168	0	0	0	0	0	0	37.9	0	0	0	0	0	0
CTR20	313	13	0	0	0	0	0	0	0	0	0	0	0	0
CTR21	406	15	0	0	0	0	0	125.4	0	0	0	0	0	0
CTR22	348	0	0	0	0	0	0	13.9	0	0	0	0	0	0
CTR23	264	0	0	0	0	0	0	0	0	0	0	0	0	0
CTR24	125	0	0	0	0	0	0	0	0	0	0	0	0	0
CTR25	243	0	0	0	0	0	0	61.4	0	0	0	0	0	0
CTR26	138	0	0	0	0	0	0	0	0	0	0	0	0	0
CTR28	91	0	0	0	0	0	0	14.9	0	0	0	0	0	0
CTR29	386	0	0	0	0	0	0	37.9	0	0	0	0	0	0
CTR30	414	0	0	0	0	0	0	0	0	0	0	0	0	0
CTR31	144	0	0	0	0	0	0	0	0	0	0	0	0	0
CTR32	253	0	0	0	0	0	0	26.9	0	0	0	0	0	0
CTR33	364	0	0	0	0	0	0	0	0	0	0	0	0	0
CTR34	52	0	0	0	0	0	0	0	0	0	0	0	0	0
CTR35	352	0	0	0	0	0	0	49.9	0	0	0	0	0	0
CTR0510	61.3	0	0	0	0	0	0	0	0	0	0	0	0	0
CTR0612	7.8	0	0	0	0	0	0	0	0	0	0	0	0	0
CTR0714	27.8	0	0	0	0	0	0	0	0	0	0	0	0	0
CTR0816	163.3	0	0	0	0	0	0	45.4	0	0	0	0	0	0
CTR0918	123.3	0	0	0	0	0	0	48.4	0	0	0	0	0	0
CTR1020	371.7	0	0	0	0	0	0	0	0	0	0	0	0	0
CTR1122	285.7	0	0	0	0	0	0	0	0	0	0	0	0	0
CTR1224	430.7	0	0	0	0	0	0	0	0	0	0	0	0	0
CTR1326	151.7	0	0	0	0	0	0	0	0	0	0	0	0	0
CTR1428	149.7	0	0	0	0	0	0	0	0	0	0	0	0	0
CTR1530	246.2	0	0	0	0	0	0	4.9	0	0	0	0	0	0
CTR1632	210.7	0	0	0	0	0	0	0	0	0	0	0	0	0
