# Supplementary material for: Oral Viral DNA Profiling in Obesity, Adenomatous Polyposis, and Colorectal Cancer Identifies Human β-Papillomavirus Types as Potentially Sex-Related and Modifiable Cancer Risk Indicators
Source: Cancers (Basel). 2025 Sep 16;17(18):3024. doi: 10.3390/cancers17183024 (PMC12468992; doi:10.3390/cancers17183024)
Supplement: Supplementary file 1 [file cancers-17-03024-s001.zip › Supplemental data S4.xlsx]

## Sheet: CRC
Sample	β globin	HPV5	HPV8	HPV9	HPV12	HPV14	HPV15	HPV17	HPV19	HPV20	HPV21	HPV22	HPV23	HPV24	HPV25	HPV36	HPV37	HPV38	HPV47	HPV49	HPV75	HPV76	HPV80	HPV92	HPV93	HPV96	HPV98	HPV99	HPV100	HPV104	HPV105	HPV107	HPV110	HPV111	HPV113	HPV115	HPV118	HPV120	HPV122	HPV124	HPV143	HPV145	HPV150	HPV151	HPV152	HPV159	HPV174
CRC1	223.7	0	0	0	0	0	0	0	0	0	0	0	0	0	0	0	0	0	0	0	0	0	0	0	0	0	0	0	0	0	0	0	0	0	0	0	0	0	0	0	0	0	0	0	0	0	0
CRC2	291.7	35.8	0	0	40.4	0	0	0	0	0	0	0	0	0	0	13.9	0	0	170.8	0	0	0	0	0	0	0	0	0	0	0	0	0	0	0	0	0	0	0	0	0	0	0	0	0	0	0	0
CRC3	301.7	0	0	56.7	0	0	0	0	0	0	0	0	0	0	0	0	0	0	0	0	0	0	0	0	0	0	0	0	0	0	0	0	0	0	0	0	0	0	0	0	0	0	0	0	0	0	0
CRC4	340.7	0	0	0	19.4	0	0	0	0	0	0	0	0	0	0	0	0	0	0	0	0	0	0	0	0	0	0	0	0	0	0	0	0	0	0	0	0	0	0	0	0	0	0	0	0	0	0
CRC5	317.7	0	0	0	0	0	0	0	0	0	0	0	0	0	0	7.9	0	498.6	0	0	0	0	0	0	0	0	0	0	0	0	0	0	0	0	0	0	0	0	0	0	0	0	0	0	0	0	0
CRC6	407.7	0	0	0	0	0	0	0	0	0	0	0	0	0	0	0	0	0	0	0	0	0	0	0	0	0	0	0	0	0	0	0	0	0	0	0	0	0	0	0	0	0	0	0	0	0	0
CRC7	148.7	93.8	0	0	0	0	0	0	0	0	0	0	0	0	0	9.9	0	25.6	0	0	0	25.8	0	0	0	0	0	0	0	0	0	0	0	144.4	0	0	0	0	0	0	0	0	0	0	0	0	0
CRC8	331.7	64.3	0	0	0	0	0	0	0	0	0	0	0	0	0	0	0	216.6	0	2.8	0	0	0	0	0	0	0	0	0	0	0	0	205.4	0	0	0	0	0	45	0	0	0	0	0	0	0	0
CRC9	211.7	0	0	0	0	0	0	0	0	0	0	0	0	1.3	0	0	0	0	0	0	66.9	353.8	0	0	0	0	1.9	0	0	0	0	0	0	256.4	0	0	0	0	27	0	0	0	0	0	0	0	0
CRC10	253.2	34.8	90.7	0	0	0	0	0	0	0	668.1	0	0	24.3	0	0	0	0	0	0	2.9	140.8	0	0	0	0	22.9	38.9	0	0	0	0	0	22.9	0	0	0	1.7	54.5	0	3.6	0	0	0	0	0	0
CRC11	391.7	0	0	0	0	0	0	0	0	0	0	0	0	0	0	0	0	0	0	0	0	0	0	0	0	0	0	0	0	0	0	0	0	0	0	0	0	0	0	0	0	0	0	0	0	0	0
CRC12	321.7	0	0	62.2	0	0	0	0	12.9	0	0	0	0	0	0	0	0	0	0	0	16.9	0	0	0	0	0	0	0	0	0	6.9	0	0	0	0	0	0	0	0	0	0	0	0	0	0	0	0
CRC13	325.7	0	196.2	0	0	0	0	0	0	0	0	0	10.9	0	24.7	0	0	653.6	0	0	0	0	0	0	0	0	0	0	0	0	0	0	0	143.9	0	0	0	0	109	30.3	0	0	0	0	0	0.8	0
CRC14	142.7	10.8	0	0	0	0	0	0	0	0	0	0	0	0	0	0	0	0	0	0	0	0	0	0	0	0	0	0	0	0	0	0	0	130.4	0	0	0	0	0	0	0	0	0	0	0	0	0
CRC15	220.7	0	0	0	0	26.65	0	0	0	0	0	0	4.9	7.3	0	0	0	0	0	0	16.9	276.8	0	0	0	0	0	0	11.9	0	15.9	0	4.4	0	0	0	0	0.7	12	19.8	0	71.9	0	74.8	0	0	0
CRC16	201.2	0	0	0	51.4	0	0	0	0	0	0	0	0	0	0	0	0	73.1	0	0	0	0	0	0	0	0	0	0	0	0	0	0	0	271.9	0	0	0	0	0	0	0	0	0	0	0	0	0
CRC17	261.7	17.8	0	19.7	21.4	0	0	0	0	0	0	0	0	0	0	0	0	0	0	0	0	0	0	0	0	0	0	0	0	0	0	0	0	0	0	0	0	0	0	0	0	0	0	0	0	0	0
CRC19	179.7	0	0	31.7	0	0	0	0	0	0	445.6	0	28.9	27.8	0	30.9	0	0	0	0	0	0	0	0	0	0	0	0	0	0	33.9	0	11.4	0	0	0	0	0	12	3.8	0	98.9	0	0	0	0	0
CRC20	429.2	0	0	0	0	0	0	0	0	0	0	0	0	0	0	0	0	0	0	0	0	0	0	0	0	0	0	0	0	0	0	0	0	0	0	0	0	0	0	0	0	0	0	0	0	0	0
CRC21	270.7	0	0	0	0	0	0	0	0	0	0	0	0	0	0	0	0	203.1	0	0	0	0	0	0	0	0	0	0	0	0	0	0	0	0	2.2	0	0	0	0	0	0	23.9	0	0	0	0	0
CRC22	275.7	0	0	0	0	0	0	0	0	0	0	0	0	0	0	0	0	0	0	0	0	0	0	0	0	0	0	5.9	0	0	0	0	0	0	0	0	0	0	0	0	0	0	0	0	0	0	0
CRC23	211.7	12.8	0	0	0	0	0	0	0	0	0	26.9	0	0	0	0	0	0	0	0	0	0	0	0	0	0	0	0	0	0	0	0	0	0	0	0	0	0	35	0	0	0	0	0	0	0	0
CRC24	371.7	0	0	0	0	0	0	0	0	0	0	0	0	0	0	0	0	0	0	0	0	0	0	0	0	0	0	0	0	0	0	0	0	0	0	0	0	0	0	0	0	0	0	0	0	0	0
CRC25	378.7	0	0	0	0	0	0	0	0	0	0	0	0	0	0	0	0	0	0	0	0	0	0	0	0	0	0	0	0	0	0	0	0	0	0	0	0	0	0	6.8	0	0	0	0	0	0	0
CRC26	296.7	10.8	143.2	0	78.4	0	0	0	0	0	0	0	0	0	0	0	0	0	0	0	0	99.8	0	0	0	0	0	0	0	0	0	0	0	0	41.2	0	0	0	0	0	0	0	0	0	0	0	0
CRC27	229	75.8	0	0	0	0	0	0	1.9	0	0	150.4	0	237.2	0	0	0	0	0	5.7	0	2.8	0	0	0	0	0	0	0	0	0.9	32.9	0	35.3	0	0	0	17.4	0	0	0	0	0	0	0	0	0
CRC28	169	0	0	0	0	0	0	0	0	0	0	0	0	81.7	0	0	0	37.5	39.8	0	0	67.3	0	0	8.7	0	0	0	0	0	0	0	0	159.3	0	0	0	7.4	61.9	0	0	0	0	0	0	0	0
CRC29	316	214.8	0	0	0	0	0	0	0	0	0	64.9	0	191.2	0	0	16.7	0	111.8	0	0	66.8	0	0	0	0	0	0	0	0	0	0	0	0	0	0	0	0	5.9	10.7	0	0	0	0	0	0	0
CRC30	122	5.8	0	0	0	0	0	0	0	0	0	0	0	0	0	0	0	0	0	0	0	0	0	0	0	0	0	0	0	0	0	0	0	0	0	0	0	0	0	0	0	0	0	0	0	0	0
CRC31	241	0	121.1	0	0	0	0	0	0	0	0	0	0	0	0	0	0	0	0	0	0	0	0	0	0	0	0	0	0	0	0	0	7.4	0	0	0	0	0	0	0	0	0	0	0	0	0	0
CRC32	264	140.8	0	0	0	0	11.25	0	0	55.9	0	0	175.4	226.2	0	0	0	288.5	0	12.7	2.8	363.8	0	0	10.7	39.5	0	0	613.8	0	0	0	0	0	0	0	0	155.9	0	14.7	0	219.7	0	0	0	0	184.9
CRC33	488	79.8	7.1	0	0	0	0	0.3	0	0	0	0	91.9	0	0	0	0	89.5	535.8	0	0	117.8	0	0	0	0	0	0	0	0	287.4	0	0	0	0	0	0	26.4	64.9	0	0	0	0	0	11.8	149.9	0
CRC34	474.5	0	10.1	273.5	0	0	0	0	0	0	0	0	0	0	0	0	0	0.5	0	6.7	0	94.3	0	0	0	0	0	262.4	1011.8	0	0	0	15.4	228.8	0	0	0	441.4	137.4	0	22.5	20.2	0	0	185.8	0	372.9
CRC35	356	14.8	2.1	0	0	0	0	0	0	0	0	0	0	17.2	0	0	0	0	0	0	0	0	0	0	0	0	0	0	0	0	0	0	0	0	0	0	0	0.4	0	0	0	0	0	0	0	0	0
CRC36	232	0	0	0	0	0	0	0	0	0	0	0	0	0	0	0	0	8.5	0	0	0	0	0	0	0	0	0	0	0	0	0	0	0	0	0	0	0	0	0	0	0	0	0	0	0	0	0
CRC37	276	0	0	0	0	0	0	0	0	0	0	0	0	0	0	0	0	0	0	0	0	15.8	0	0	0	0	0	0	0	0	0	0	0	0	0	0	0	0	0	0	0	0	0	0	0	0	0
CRC38	488	0	5.1	0	0	0	0	0	0	0	0	0	0	25.2	0	0	0	73.5	36.8	0	0	0	0	0	0	0	0	0	0	0	0	0	0	0.8	0	0	0	0	52.4	0	0	0	0	0	0	0	0
CRC39	182.5	0	0	0	0	0	0	0	0	0	0	0	0	0	0	0	0	0	0	0	0	0	0	0	0	0	0	0	0	0	11.9	0	0	0	0	0	0	21.4	0	0	0	0	0	0	0	0	0
CRC40	279.5	0	0	0	0	0	0	0	0	0	0	0	0	0	0	0	0	0	0	0	0	0	0	0	0	0	0	7.9	0	0	0	0	0	0	0	0	0	0	17.9	0	0	0	0	0	0	0	0
CRC41	231	0	0	0	0	0	0	0	109.9	0	0	0	0	0	0	0	0	0	8.8	0	0	0	0	0	0	0	0	0	0	0	0	0	12.4	0	0	0	0	0	0	0	0	0	0	0	0	0	0
CRC42	169	46.8	0	0	0	0	0	0	0	0	0	624.9	0	0	0	0	0	0	0	0	0	9.8	0	0	0	0	0	0	332.3	0	0	0	0	0	0	0	0	0	13.9	0	0	0.7	0	0	0	0	0
CRC43	393.5	38.8	3.1	0	0	498.6	0	0	0	4.9	1568	0	0	34.7	0	0	0	0	0	0	0	0	0	0	0	0	0	0	345.8	0	0	0	0	0	0	0	0	0	80.4	0	0	2.7	0	0	0	0	0
CRC44	125	0	12.6	0	0	0	0	0	0	0	0	0	0	0	0	0	0	0	0	0	0	18.8	0	0	0	0	0	0	0	0	0	0	0	0	0	0	0	0	0	0	0	0	0	0	0	0	0
CRC45	69.5	25.8	0	0	0	9.6	0	0	0	0	0	252.9	0	0	9.6	0	0	0	0	0	0	0	0	0	0	0	0	0	0	0	0	0	50.4	0	0	0	0	50.4	0	11.7	0	0	0	0	0	7.9	0
CRC46	339	131.8	0	0	0	0	0	0	0	0	0	0	0	0	0	0	0	0	0	0	0	0	0	0	0	0	0	0	0	0	0	0	0	0	0	0	0	348.4	0	0	0	0	0	0	0	0	0
CRC47	336.5	0	86.1	0	0	0	0	0	0	0	0	0	0	0	0	0	0	0	0	0	0	0	0	0	0	0	0	0	0	0	0	0	0	0	0	0	0	0	0	0	0	0	0	0	0	0	0
CRC48	147.5	0	0	0	0	0	0	0	0	0	0	0	0	0	0	0	0	7.5	0	0	0	0	0	0	0	0	0	0	0	0	0	0	16.4	0	0	0	0	0	0	0	0	0	0	0	0	0	0
CRC49	456	0	2.1	0	37.2	0	0	15.3	0	0	0	0	0	0	0	0	0	0	191.8	1.7	0	0	0	0	0	0	1.9	0	67.8	0	0	0	0	1052.8	0	0	0	0.4	42.9	0	0	0	0	0	0	0	0
CRC50	228	82.8	305.6	0	0	0	3.25	0	180.9	0	0	1.9	0	0	0	0	0	0	646.8	0	0	364.3	0	0	0	0	0	118.9	234.3	0	135.9	0	0	1.8	0	0	0	223.9	0	3.7	0	202.2	0	0	0	12.9	0
CRC51	135	13.8	0	0	0	0	0	0	0	0	0	0	2.9	0	0	0	0	0	3.3	0	0	0	0	0	0	0	0	0	0	0	0	0	0	0	0	0	0	0	0	0	0	0	0	0	0	0	0

## Sheet: OBESE T0
Sample	β globin	HPV5	HPV8	HPV9	HPV12	HPV14	HPV15	HPV17	HPV19	HPV20	HPV21	HPV22	HPV23	HPV24	HPV25	HPV36	HPV37	HPV38	HPV47	HPV49	HPV75	HPV76	HPV80	HPV92	HPV93	HPV96	HPV98	HPV99	HPV100	HPV104	HPV105	HPV107	HPV110	HPV111	HPV113	HPV115	HPV118	HPV120	HPV122	HPV124	HPV143	HPV145	HPV150	HPV151	HPV152	HPV159	HPV174
OB02	43.4	0	0	63.7	0	0	0	0	0	0	0	0	0	0	0	0	0	0	0	0	0	0	0	0	0	0	0	0	0	0	0	0	0	0	0	0	0	0	0	0	0	0	0	0	0	0	0
OB03	79.4	16.4	0	0	10.4	0	0	0	0	0	0	0	0	0	0	0	0	0	0	0	0	0	0	0	0	0	0	0	0	0	0	0	0	0	0	0	0	0	0	0	0	0	0	0	0	0	0
OB04	101.4	44.9	0	0	0	0	0	0	0	0	0	0	0	0	0	0	0	0	0	0	0	0	0	0	0	0	0	0	11.8	0	0	0	0	0	0	0	0	0.7	0	0	0	0	0	36.9	0	0	0
OB05	91.9	0	0	0	0	0	0	0	0	0	0	0	0	0	0	0	0	0	0	0	0	0	0	0	0	0	0	0	0	0	0	0	0	0	0	0	0	0	0	0	0	0	0	0	0	0	0
OB06	67.9	0	1.2	0	0	0	0	0	0	0	0	0	0	1	0	0	0	8.6	0	0	0	36.8	0	0	0	0	0	0	0	0	0	0	0	0	0	0	0	0	0	0	0	0	0	0	0	0	0
OB07	95.4	55.9	0	0	0	0	0	0	0	0	18.7	0	0	2.4	0	0	0	83.1	0	0	0	0	0	0	0	0	0	0	0	0	2.9	0	0	0	0	0	0	0	0	0	0	0	0	94.9	0	0	0
OB08	91.4	0	0	0	0	0	0	0	0	0	0	0	0	0	0	0	0	0	0	0	0	0	0	0	0	0	0	0	0	0	0	0	0	0	0	0	0	0	0	21.8	0	0	0	0	0	0	0
OB09	17.4	0	0	0	0	0	0	0	0	0	0	0	0	0	0	0	0	0	0	0	0	0	0	0	0	0	0	0	0	0	0	0	0	0	0	0	0	0	0	0	0	0	0	0	0	0	0
OB10	260.7	0	0.2	0	0	0	0	0	0	0	108.6	0	0	0	0	0	0	0	0	0	0	0	0	0	0	0	0	0	0	0	0	0	0	0	0	0	0	0	0	0	0	0	0	0	0	0	0
OB11	284.7	0	25.2	0	113.4	0	0	0	0	41	0	0	0	273.8	0	0	0	269.1	237.8	0	0	0	0	8.7	55.6	39.6	58.4	7.4	3.4	0	33.9	0	22.4	970.4	0	0	35.9	341.2	77.5	0	0	0	0	0	0	11.3	0
OB12	229.7	13.8	0	0	18.4	0	0	0	87.9	0	0	266.9	0	54.3	0	0	0	106.6	0	4.8	0	227.3	0	0	0	0	0	0	0	0	0	0	0	0	31.2	0	0	0	9	0	0	0	0	0	0	0	0
OB13	338.7	0	0	0	0	0	0	0	422.9	0	0	0	0	0	0	0	0	0	0	0	0	0	0	0	0	0	0	0	183.9	0	0	0	37.9	0	0	0	0	0	0	0	0	0.9	0	0	0	0	0
OB14	270.2	0	0	0	0	0	0	0	0	0	0	0	0	0	0	0	0	0	0	0	0	0	0	0	0	0	0	0	0	0	0	0	0	0	0	0	0	0	0	0	0	0	0	0	0	0	0
OB15	392.7	0	0	0	51.4	0	0	0	0	0	0	0	0	0	0	0	0	0	0	0	0	0	0	0	3.6	0	0	0	0	0	0	0	0	0	0	0	0	0	0	0	0	0	0	0	0	0	0
OB16	374.7	0	0	0	0	0	0	0	0	0	0	0	0	0	0	0	0	0	0	0	0	0	0	0	0	0	0	0	0	0	0	0	0	0	0	0	0	0	0	0	0	0	0	0	0	0	0
OB17	267.7	7.8	0	0	0	0	0	0	57.9	0	0	0	0	0	0	0	0	0	0	0	0	0	0	0	0	0	0	0	0	0	0	0	0	0	0	0	0	0	0	0	0	0	0	0	0	0	0
OB18	233.7	0	0	0	0	0	0	0	41.9	0	0	0	0	0	0	0	0	0	0	0	0	0	0	0	0	0	0	0	0	0	0	0	0	0	0	0	0	0	0	0	0	0	0	0	0	0	0
OB19	234.7	0	0	0	0	0	0	0	0	0	0	0	0	0	0	0	0	0	0	0	0	0	0	0	0	0	0	0	0	0	0	0	0	0	0	0	0	0	0	0	0	0	0	0	0	0	0
OB20	319.7	0	0	0	0	0	0	0	0	0	0	0	0	0	0	0	0	0	0	0	0	0	0	0	0	0	0	0	0	0	0	0	0	0	0	0	0	0	0	33.8	0	0	0	0	0	0	0
OB21	222.2	0	0	0	0	0	0	0	0	0	0	0	0	0	0	0	0	0	0	0	0	0	0	0	0	0	0	0	0	0	0	0	32.9	0	0	0	0	0	0	0	0	0	0	0	0	0	0
OB22	376.7	59.3	0	0	0	0	0	0	0	0	0	0	0	0	0	0	0	0	0	0	0	0	0	0	0	0	12.9	0	0	0	0	0	0	0	0	1.8	0	0	0	0	0	0	0	0	0	0	0
OB23	417.2	0	0	0	0	0	0	0	0	0	0	0	0	0	0	0	0	0	0	0	0	0	0	0	0	0	0	0	0	0	0	0	0	0	0	0	0	0	0	0	0	0	0	0	0	0	0
OB24	248.2	0	0	0	0	0	0	0	0	0	0	0	0	0	0	0	0	0	0	0	0	0	0	0	0	0	0	0	0	0	0	0	0	0	0	0	0	0	0	0	0	0	0	0	0	0	0
OB25	273.7	4.8	56.2	0	0	0	0	0	0	9	0	0	0	0	0	0	0	0	0	8.8	0	0	0	0	0	0	10.9	0	0	0	85.4	0	0	0	0	0	0	0	0	0	0	0	0	0	0	0	0
OB26	278.7	0	0	0	0	0	0	0	0	0	0	0	0	0	0	0	0	0	0	0	0	0	0	0	0	0	0	0	80.9	0	0	0	0	0	0	0	0	0	0	0	0	0	0	0	0	0	0
OB27	207.7	0	0	0	0	0	0	0	0	0	0	0	0	0	0	0	0	227.6	0	0	0	0	0	0	0	0	0	0	0	0	0	0	0	0	0	0	0	0	0	0	0	0	0	0	0	0	0
OB28	328.7	0	0	0	0	0	0	0	0	0	0	0	0	0	0	0	0	0	0	0	0	0	0	0	0	0	0	0	0	0	0	0	71.4	0	0	0	0	0	0	0	0	0	0	0	0	0	0
OB29	285.7	55.3	26.2	0	57.4	0	0	0	68.9	0	937.1	0	0	58.3	0	0	0	0	91.8	53.8	2.9	0	0	0	0	0	0	0	0	0	6.9	0	0	159.9	0	0	0	0	0	0	0	21.9	0	88.8	0	2.8	0
OB30	280.7	0	0	0	0	0	0	0	0	0	0	0	0.9	0	0	0	0	0	0	0	0	0	0	0	0	0	0	0	0	0	0	0	91.4	0	0	0	0	0	0	21.8	0	0	0	8.8	0	0	0
OB31	307.7	0	0	0	0	0	0	0	0	0	0	0	0	0	0	0	0	0	0	0	0	0	0	0	0	0	0	0	0	0	0	0	0	0	0	0	0	0	0	0	0	0	0	0	0	0	0
OB32	241.7	0	2.2	30.7	0	0	0	0	0	0	0	0	17.4	0	0	0	0	0	0	0	0	0	0	0	0	0	0	47.4	0	0	0	0	0	0	0	0	0	0	0	2.8	0	0	0	15.8	0	30.3	0
OB33	244.7	0	0	0	0	0	0	0	0	0	0	0	0	0	0	0	0	0	0	0	0	0	0	0	0	0	0	0	0	0	0	0	9.4	0	0	0	0	0	0	0	0	0	0	0	0	0	0
OB34	281.2	0	0	0	14.4	0	0	0	0	0	0	0	0	0	0	0	0	0	175.8	0	0	0	0	0	0	0	0	0	0	0	18.9	0	0	0	0	0	0	0	0	0	0	0	0	0	0	0	0
OB35	365.2	0	0	0	0	0	0	0	0	0	312.6	0	0	0	0	0	0	0	0	0	0	0	0	0	0	0	0	0	0	0	0	0	0	491.9	0	2.8	0	0	0	0	0	0	0	0	0	0	0
OB36	433.2	105.8	0	0	0	0	0	0	0	0	0	0	24.9	0	0	0	0	0	0	0	0	0	0	0	0	0	0	13.9	0	0	0	0	0	0	0	0	0	0	0	0	0	0	0	0	0	0	0

## Sheet: OB T6
Sample	β globin	HPV5	HPV8	HPV9	HPV12	HPV14	HPV15	HPV17	HPV19	HPV20	HPV21	HPV22	HPV23	HPV24	HPV25	HPV36	HPV37	HPV38	HPV47	HPV49	HPV75	HPV76	HPV80	HPV92	HPV93	HPV96	HPV98	HPV99	HPV100	HPV104	HPV105	HPV107	HPV110	HPV111	HPV113	HPV115	HPV118	HPV120	HPV122	HPV124	HPV143	HPV145	HPV150	HPV151	HPV152	HPV159	HPV174
OB02 T6	220.7	0	0	63.7	0	0	0	0	0	0	0	0	0	0	0	0	0	0	0	0	0	0	0	0	0	0	0	19.9	0	0	0	0	0	0	0	0	0	0	0	0	0	53.9	0	0	0	0	0
OB03 T6	357.7	35.8	0	0	36.4	0	0	0	0	0	0	0	0	0	0	0	0	0	0	0	0	0	0	0	0	0	0	0	0	0	0	0	0	0	0	0	0	0	0	0	0	0	0	0	0	0	0
OB04 T6	197.7	0	0	0	0	0	0	0	0	0	0	0	0	0	0	0	0	0	0	0	0	0	0	0	0	0	0	0	274.9	0	0	0	0	0	0	0	0	0	0	0	0	31.9	0	0	0	0	0
OB05 T6	177.2	0	0	0	15.4	0	0	0	0	0	193.6	0	0	0	0	0	0	0	17.8	0	0	0	0	0	0	0	0	0	0	0	0	0	0	0	0	0	0	0	0	0	0	0	0	0	0	0	0
OB06 T6	164.7	0	0	0	0	0	0	0	0	0	0	0	0	0	0	0	0	0	0	0	0	0	0	0	0	0	0	0	0	0	0	0	0	0	0	0	0	0	0	0	0	0	0	0	0	0	0
OB07 T6	174.7	57.3	0	0	0	0	0	0	57.9	0	0	0	0	33.8	0	0	0	0	0	0	0	0	0	0	0	0	0	14.9	0	0	0	0	30.4	0	0	0	0	0	0	0	0	19.9	0	179.3	0	0	0
OB08 T6	221.2	0	0	0	0	0	0	0	0	0	0	0	0	0	0	0	0	0	0	0	0	0	0	0	0	0	0	0	0	0	0	0	0	0	0	0	0	0	0	0	0	0	0	0	0	0	0
OB09 T6	274.7	0	0	0	0	0	0	0	0	0	0	0	0	0	0	0	0	0	0	0	0	0	0	0	0	0	0	0	0	0	0	0	0	0	0	0	0	0	0	0	0	0	0	0	0	0	0
OB10 T6	600.2	0	0	0	0	0	0	0	0	0	0	0	0	0	0	0	0	0	0	0	0	0	0	0	0	0	22.9	0	0	0	0	0	58.4	0	0	0	0	0	0	0	0	0	0	0	0	0	0
OB11 T6	299.7	7.8	374.7	0	121.4	0	0	0	0	17	0	0	0	266.8	0	0	0	122.1	324.8	0	0	0	0	0	16.6	0	51.9	11.9	0	0	0.9	0	25.4	840.9	0	0	19.9	286.7	4.5	0	0	0	0	0	0	0	0
OB12 T6	350.7	53.8	0	0	0	0	0	0	181.4	0	0	655.4	0	60.3	0	0	0	0	0	2.3	0	35.8	0	0	0	0	0	0	0	0	0	0	35.4	0	0	0	0	0	46	0	0	0	0	0	0	0	0
OB13 T6	283.7	0	0	0	0	0	0	0	248.9	0	0	0	0	0	0	0	0	0	0	0	0	0	0	0	0	0	0	0	0	0	0	0	0	0	0	0	0	0	0	0	0	0	0	0	0	0	0
OB14 T6	313.7	0	0	0	0	0	0	0	0	0	0	0	0	0	0	0	0	0	0	0	0	0	0	0	0	0	0	0	0	0	0	0	0	0	0	0	0	0	0	0	0	0	0	0	0	0	0
OB15 T6	273.2	97.3	0	0	0	0	0	0	0	0	0	0	0	0	0	11.9	0	0	0	0	0	0	0	0	0	0	0	0	0	0	0	0	0	0	0	0	0	0	0	0	0	0	0	0	0	0	0
OB16 T6	152.7	0	0	0	0	0	0	0	0	0	0	0	0	0	0	0	0	0	0	0	0	0	0	0	0	0	0	0	0	0	0	0	0	0	0	0	0	0	0	0	0	0	0	0	0	0	0
OB17 T6	49.7	0	0	0	0	0	0	0	0	0	0	113.9	0	0	0	0	0	0	0	0	0	0	0	0	0	0	0	0	0	0	0	0	0	0	0	0	0	0	0	0	0	0	0	0	0	0	0
OB18 T6	144.2	0	0	0	0	0	0	0	0	0	0	0	0	0	0	0	0	0	0	0	0	0	0	0	0	0	0	0	0	0	0	0	0	0	0	0	0	0	0	0	0	0	0	0	0	0	0
OB21 T6	294.7	37.8	15.2	0	0	3.15	0	0	0	0	0	0	0	1.3	0	0	0	0	0	0	0	0	0	0	0	0	0	0	0	0	0	0	23.4	0	0	0	0	0	0	0	0	0	0	0	0	0	0
OB22 T6	323.7	0	0	0	0	0	0	0	0	0	0	0	0	0	0	0	0	0	0	0	0	0	0	0	0	0	0	0	24.9	0	0	0	0	0	0	0	0	0	0	5.8	0	0	0	8.8	0	0	0
OB23 T6	243.7	0	0	0	0	0	0	0	0	0	0	0	0	0	0	0	0	0	0	0	0	0	0	0	0	0	0	0	0	0	0	0	0	0	0	0	0	0	0	0	0	0	0	0	0	0	0
OB25 T6	270.7	11.8	4.2	0	0	0	0	0	0	2	49.6	0	0	0	0	0	0	0	0	0	0	0	0	0	0	0	0	0	0	0	13.9	0	0	0	0	0	0	0	0	0	0	0	0	0	0	0	0
OB26 T6	283.7	0	0	0	0	0	0	0	0	0	0	0	0	0	0	0	0	133.1	0	53.8	0	0	0	0	0	0	0	0	8.9	0	0	0	0	0	0	0	0	0	0	0	0	0	0	0	0	0	0
OB27 T6	311.7	0	0	0	0	0	0	0	0	0	0	0	0	0	0	0	0	0	0	0	0	0	0	0	0	0	0	0	0	0	0	0	0	0	0	0	0	0	0	0	0	0	0	0	0	0	0
OB28 T6	324.7	0	0	0	0	0	0	0	0	0	0	0	0	0	0	0	0	0	0	0	0	0	0	0	0	0	0	0	0	0	0	0	0	0	0	0	0	0	0	0	0	0	0	0	0	0	0
OB29 T6	278.7	0	0	0	0	0	0	0	0	0	527.6	0	0	7.3	0	0	0	0	0	0	0	0	0	0	0	0	0	0	0	0	0	0	0	0	0	0	0	0	0	0	0	0	0	84.8	0	0	0
OB30 T6	200.7	0	0	0	0	0	0	0	3.9	0	0	0	0	0	0	0	0	0	0	0	0	0	0	0	0	0	0	0	0	0	0	0	23.4	0	0	0	0	0	19	0	0	0	0	0	0	0	0
OB31 T6	201.7	0	0	0	0	0	0	0	0	0	0	0	0	0	0	0	0	0	0	0	0	0	0	0	0	0	0	0	0	0	0	0	32.4	0	0	0	0	0	0	0	0	0	0	0	0	0	0
OB32 T6	207.2	0	0	17.7	0	0	0	0	0	0	0	0	17.9	0	0	0	0	0	0	2.8	0	0	0	0	0	0	0	40.9	0	0	0	0	0	0	0	0	0	0	0	2.8	0	0	0	0	0	5.8	0
OB33 T6	181.7	0	0	0	19.4	0	0	0	0	0	0	0	0	0	0	0	0	0	0	0	0	0	0	0	0	0	0	0	0	0	0	0	0	0	0	0	0	0	0	0	0	0	0	0	0	0	0
OB34 T6	297.2	0	0	0	0	0	0	0	0	0	0	0	0	0	0	0	0	0	0	0	0	0	0	0	0	0	0	0	0	0	0	0	0	0	0	0	0	0	0	0	0	0	0	0	0	0	0
OB35 T6	302.7	0	0	0	0	0	0	0	0	0	0	0	0	0	0	0	0	0	0	0	0	0	0	0	0	0	0	0	0	0	0	0	0	0	0	0	0	0	0	0	0	0	0	0	0	0	0
OB36 T6	534.7	151.8	0	0	26.4	0	0	0	0	0	968.6	0	47.9	0	0	0	0	0	0	0	0	0	0	0	0	0	0	127.9	0	0	0	0	0	0	0	0	0	0	0	30.8	0	0	0	0	0	0	0

## Sheet: OB T12
Sample	β globin	HPV5	HPV8	HPV9	HPV12	HPV14	HPV15	HPV17	HPV19	HPV20	HPV21	HPV22	HPV23	HPV24	HPV25	HPV36	HPV37	HPV38	HPV47	HPV49	HPV75	HPV76	HPV80	HPV92	HPV93	HPV96	HPV98	HPV99	HPV100	HPV104	HPV105	HPV107	HPV110	HPV111	HPV113	HPV115	HPV118	HPV120	HPV122	HPV124	HPV143	HPV145	HPV150	HPV151	HPV152	HPV159	HPV174
OB02 T12	169.7	0	0	0	0	0	0	0	0	0	0	0	0	0	0	0	0	0	0	0	0	0	0	0	0	0	0	0	0	0	0	0	0	0	0	0	0	0	0	0	0	0	0	0	0	0	0
OBO3 T12	180.7	64.8	0	0	20.9	0	0	0	0	0	0	0	0	0	0	0	0	0	0	0	0	0	0	0	0	0	0	0	0	0	0	0	0	0	0	0	0	0	0	0	0	0	0	0	0	0	0
OB04 T12	211.2	0	0	0	0	0	0	0	0	0	0	0	0	0	0	0	0	39.6	0	0	0	0	0	0	0	0	0	29.9	0	0	0	0	0	0	0	0	0	0	0	0	0	97.4	0	71.3	0	0	0
OB05 T12	293.7	0	8.2	0	12.4	0	0	0	0	0	730.6	0	0	0	0	0	0	0	0	0	0	0	0	0	0	0	0	0	0	0	0	0	0	0	0	0	0	0	0	0	0	0	0	0	0	0	0
OB06 T12	140.7	0	0	0	0	0	0	0	0	0	0	0	0	4.8	0	0	0	0	0	0	0	0	0	0	0	0	0	0	0	0	0	0	0	0	0	0	0	0	0	64.8	0	0	0	0	0	0	0
OB07 T12	178.7	84.8	0	0	0	0	0	0	148.9	0	246.1	0	0	71.3	0	0	0	180.1	0	0	0	0	0	0	0	0	0	30.9	0	0	12.9	0	71.4	0	0	0	0	0	0	0	0	70.9	0	194.8	0	0	0
OB08 T12	248.7	0	0	0	0	0	0	0	0	0	0	0	0	0	0	0	0	0	0	0	0	0	0	0	0	0	0	0	0	0	0	0	0	0	0	0	0	0	0	0	0	0	0	0	0	0	0
OB09 T12	261.7	0	0	0	0	0	0	0	0	0	0	0	0	0	0	0	0	0	0	0	0	0	0	0	0	0	0	0	0	0	0	0	0	0	0	0	0	0	0	0	0	0	0	0	0	0	0
OB10 T12	230.7	0	0	0	0	0	0	0	0	0	0	0	0	0	0	0	0	0	0	0	0	0	0	0	0	0	0	0	0	0	0	0	7.4	0	0	0	0	0	0	0	0	0	0	0	0	0	0
OB11 T12	355.7	3.3	204.7	0	201.9	0	0	0	0	33	0	0	0	344.3	0	0	0	369.6	383.8	0	0	0	0	0	47.6	0	58.4	0.4	0	0	35.9	0	0	939.9	0	3.8	148.9	411.7	57	0	0	0	0	0	0	0	0
OB12 T12	376.7	0	0	0	19.4	0	0	0	79.9	0	0	748.9	0	120.8	0	0	0	0	43.8	0	0	0	0	0	0	0	11.9	0	0	0	0	0	58.4	0	0	0	0	0	0	0	0	0	0	0	0	0	0
OB13 T12	70.7	0	0	0	0	0	0	0	45.9	0	0	0	0	0	0	0	0	0	0	0	0	0	0	0	0	0	0	0	0	0	0	0	0	0	0	0	0	0	0	0	0	0	0	0	0	0	0
OB14 T12	193.7	0	0	0	0	0	0	0	0	0	0	0	0	0	0	0	0	0	0	0	0	0	0	0	0	0	0	0	0	0	0	0	0	0	0	0	0	0	0	0	0	0	0	0	0	0	0
OB15 T12	326.2	10.8	0	0	80.4	0	0	0	0	0	0	0	0	0	0	0	0	0	0	0	0	0	0	0	0	0	0	0	0	0	0	0	0	0	0	0	0	0	0	0	0	0	0	0	0	0	0
OB16 T12	202.2	0	0	0	0	0	0	0	0	0	0	0	0	0	0	0	0	0	0	0	0	0	0	0	0	0	0	0	0	0	0	0	0	0	0	0	0	0	0	0	0	0	0	0	0	0	0
OB17 T12	205.2	0	0	0	0	0	0	0	0	0	0	103.9	0	0	0	0	0	0	0	0	0	0	0	0	0	0	0	0	0	0	0	0	0	0	0	0	0	0	0	0	0	0	0	0	0	0	0
OB18 T12	322.2	0	0	0	0	0	0	0	0	0	0	0	0	0	0	0	0	0	0	0	0	0	0	0	0	0	0	0	0	0	0	0	0	0	0	0	0	0	0	0	0	0	0	0	0	0	0
OB19 T12	147.7	0	0	0	0	0	0	0	0	0	0	0	0	0	0	0	0	0	0	0	0	0	0	0	0	0	0	0	0	0	0	0	0	0	0	0	0	0	0	0	0	0	0	6.8	0	0	0
OB22 T12	110.2	0	0	0	0	0	0	0	0	0	0	0	0	0	0	0	0	0	0	0	0	0	0	0	0	0	0	0	0	0	0	0	0	0	0	0	0	0	0	0	0	0	0	0	0	0	0
OB23 T12	270.7	0	0	0	0	0	0	0	0	0	0	0	0	0	0	0	0	0	0	0	0	0	0	0	0	0	0	0	0	0	0	0	0	0	0	0	0	0	0	0	0	0	0	0	0	0	0
OB25 T12	260.7	0	24.2	0	7.4	0	0	0	0	2	0	0	37.9	0	0	0	0	0	0	6.3	0	0	0	0	0	0	0	0	0	0	12.9	0	0	0	0	0	0	0	0	0	0	0	0	0	0	0	0
OB26 T12	425.2	0	0	0	0	0	0	0	0	0	0	0	0	0	0	0	0	0	0	0	0	0	0	0	0	0	0	0	0	0	0	0	0	0	0	0	0	0	0	0	0	0	0	0	0	0	0
OB27 T12	287.2	0	0	0	0	0	0	0	0	0	0	0	0	0	0	0	0	314.6	0	0	0	0	0	0	0	0	0	0	0	0	0	0	0	0	0	0	0	0	0	0	0	0	0	0	0	0	0
OB28 T12	344.7	0	0	0	0	0	0	0	0	0	0	0	0	0	0	0	0	0	0	0	0	0	0	0	0	0	0	0	0	0	0	0	0	0	0	0	0	0	0	0	0	0	0	0	0	0	0
OB29 T12	214.2	0	0	0	0	0	0	0	0	0	491.6	0	0	0	0	0	0	0	24.8	0	7.9	0	0	0	2.6	0	0	0	0	0	0	0	0	373.4	0	0	0	0	2	0	0	0	0	95.8	0	0	0
OB30 T12	201.7	0	0	0	10.9	0	0	0	0	0	0	0	0	0	0	0	0	135.6	0	49.3	0	38.3	0	0	0	0	0	0	0	0	0	0	51.4	0	0	0	0	0	0	0	0	0	0	17.8	0	0	0
OB31 T12	264.7	0	0	0	0	0	0	0	0	0	0	0	0	0	0	0	0	0	0	0	0	0	0	0	0	0	0	0	0	0	0	0	0	0	0	0	0	0	0	0	0	0	0	0	0	0	0
OB32 T12	240.7	0	0	27.7	0	0	0	0	0	0	0	0	0	0	0	0	0	0	0	0	0	0	0	0	0	0	0	52.9	0	0	0	0	0	0	0	0	0	0	0	23.8	0	0	0	0	0	9.8	0
OB33 T12	277.2	0	0	0	14.4	0	0	0	0	0	0	0	0	0	0	0	0	0	0	0	0	0	0	0	0	0	0	0	0	0	0	0	56.4	0	0	0	0	0	34	0	0	0	0	0	0	0	0

## Sheet: AP
Sample	β globin	HPV5	HPV8	HPV9	HPV12	HPV14	HPV15	HPV17	HPV19	HPV20	HPV21	HPV22	HPV23	HPV24	HPV25	HPV36	HPV37	HPV38	HPV47	HPV49	HPV75	HPV76	HPV80	HPV92	HPV93	HPV96	HPV98	HPV99	HPV100	HPV104	HPV105	HPV107	HPV110	HPV111	HPV113	HPV115	HPV118	HPV120	HPV122	HPV124	HPV143	HPV145	HPV150	HPV151	HPV151	HPV152	HPV159
AP1	176	0	0	0	0	0	163.8	0	0	0	0	0	0	0	0	0	0	0	0	46.8	0	0	0	0	0	0	0	0	35.4	0	0	0	0	0	0	0	0	0	0	0	0	0	0	0	0	0	0
AP2	107	0	0	0	0	0	0	0	0	0	0	0	0	0	0	0	0	0	0	0	0	0	0	0	0	0	0	0	0	0	0	0	0	0	0	0	0	0	0	0	0	4.8	0	0	0	0	0
AP3	229	0	0	0	0	0	0	0	0	0	0	0	0	0	0	0	0	0	0	0	0	0	0	0	0	0	0	0	0	0	0	0	0	0	0	0	0	0	0	0	0	0	0	0	0	0	0
AP4	130.5	0	0	0	0	0	0	0	0	0	0	0	0	0	0	0	0	0	0	44.8	0	0	0	0	0	0	0	0	0	0	0	0	0	0	0	0	0	0	35	0	0	0	0	0	0	0	0
AP5	148	28.7	0	0	38.5	0	0	0	0	0	0	0	0	0	0	0	0	711.6	36.8	0	0	0	0	0	0	93.5	5.9	0	0	0	0	6	0	0	0	0	0	0	0	0	0	0	0	7.8	25.9	64.2	0
AP6	160	60.7	0	13.7	0	61.6	7.8	0	0	0	0	167.9	0	144.35	0	0	0	99.1	0	14.8	0	0	0	0	0	0	12.9	20.9	0	0	0	0	144.9	489.9	0	0	0	0	0	0	0	0	0	0	0	0	0
AP7	210	54.7	0	0	0	0	4.8	0	0	0	0	0	0	167.35	0	0	0	0	45.8	61.8	0	0	0	0	0	0	8.9	0	0	0	0	0	26.9	0	0	0	0	0	0	0	0	0	0	0	0	0	0
AP8	244	0	0	251.7	51	0	2.8	0	0	15	89.2	0	0	0	0	26.9	0	87.6	0	0	0	0	0	0	0	0	8.9	0	0	0	16.8	0	72.9	0	0	0	0	0	0	0	0	2.8	0	0	0	0	0
AP9	199	59.7	188.4	0	16.5	0	0	0	0	0	0	148.9	0	0	0	0	0	105.6	0	0	0	111.3	0	0	0	0	0	0	0	0	0	0	0	0	0	0	0	7.8	0	0	0	25.8	0	3.8	17.9	0	0
AP10	217	0	0	0	0	0	0	41.4	45.9	0	0	0	0	18.35	0	0	0	0	0	4.8	0	0	0	0	0	0	0	0	0	0	0	0	0	0	0	0	0	0	0	0	0	0	0	0	0	0	0
AP11	235.5	0	0	0	0	0	0	0	0	0	0	0	0	0	0	0	0	0	0	0	0	0	0	0	0	0	0	0	0	0	0	0	0	0	0	0	0	0	0	0	0	0	0	0	0	0	0
AP12	153	0	0	0	49.5	0	0	0	0	0	0	0	0	0	0	0	0	0	0	0	0	0	0	0	0	0	0	0	0	0	0	0	0	0	0	0	0	0	0	0	0	76.8	0	0	0	0	0
AP13	211	0	0	0	0	0	0	0	0	0	0	0	0	0	0	0	0	0	0	0	0	0	0	0	0	0	0	0	0	0	0	0	0	0	0	0	0	0	0	0	0	0	0	0	0	0	0
AP14	108	0	0	5.7	0	0	0	0	0	0	81.2	0	0	0	0	0	0	0	0	0	0	0	0	0	0	0	7.9	0	14.9	0	0	0	0	0	0	0	0	0	55.5	0	0	17.8	0	0	0	0	0
AP15	76	0	0	44.2	12.5	0	0	0	32.9	0	242.7	44.9	0	28.35	0	0	0	35.6	20.8	0	36.8	2.8	0	0	0	0	0	0	72.4	0	0	0	0	140.4	0	0	0	0	0	0	0	0	0	30.3	52.9	0	0
AP16	80	0	0	0	0	0	0	0	0	0	0	0	0	0	0	0	0	0	0	0	0	0	0	0	0	0	0	0	0	0	0	0	0	0	0	0	0	0	0	0	0	0	0	0	0	0	0
AP17	226	132.7	0	165.7	0	0	0	0	0	0	0	0	0	222.35	0	0	0	322.6	0	38.8	0	0	0	0	0	0	0	0	0	0	0	0	0	0	0	0	0	0	0	0	0	0	0	0	0	0	0
AP18	206	72.7	284.4	149.2	0	0	0	0	0	0	0	0	7.9	100.35	0	0	0	0	0	2.8	218.3	0	0	0	0	0	0.9	35.9	0	0	0	0	0	0	0	0	0	0	0	0	0	30.8	0	0	0	0	0
AP19	170.5	0	0	0	13.5	0	0	0	0	0	0	0	0	0	0	0	0	0	0	0	0	0	0	0	0	0	0	0	0	0	0	0	0	461.9	0	0	0	0	0	0	0	0	0	27.8	64.9	1.7	17.8
AP20	211	30.7	0	0	0	0	0	0	0	0	919.7	0	0	0	0	0	0	0	0	0	4.8	0	0	0	0	0	0	4.9	0	0	0	0	0	0	0	0	0	0	0	0	0	0	0	0	0	0	0
AP21	169	0	0	0	37.5	0	0	0	0	0	0	0	0	0	0	0	0	0	0	0	0	0	0	0	0	0	0	0	0	0	5.8	0	0	0	0	0	0	0	0	0	0	10.3	0	0	0	0	0
AP22	99	0	0	0	0	0	0	0	0	0	0	0	0	0	0	0	0	0	0	0	0	0	0	0	0	0	0	0	0	0	0	0	0	0	0	0	0	0	0	0	0	0	0	0	0	0	0

## Sheet: Controls
Sample	β globin	HPV5	HPV8	HPV9	HPV12	HPV14	HPV15	HPV17	HPV19	HPV20	HPV21	HPV22	HPV23	HPV24	HPV25	HPV36	HPV37	HPV38	HPV47	HPV49	HPV75	HPV76	HPV80	HPV92	HPV93	HPV96	HPV98	HPV99	HPV100	HPV104	HPV105	HPV107	HPV110	HPV111	HPV113	HPV115	HPV118	HPV120	HPV122	HPV124	HPV143	HPV145	HPV150	HPV151	HPV151	HPV152	HPV159
CTR01	210	0	0	0	19.5	0	0	0	0	0	0	0	0	0	0	0	0	0	0	0	0	75.8	0	0	0	0	9.9	0	4.9	0	13.8	0	0	968.9	0	0	0	0	0	0	0	0	0	109.8	165.9	14.7	0
CTR02	231	0	0	135.7	0	19.6	0	0	0	0	0	0	0	0	0	0	0	0	0	0	72.8	0	0	0	0	0	0	0	0	0	0	0	0	0	0	0	0	0	0	0	0	0	0	0	0	0	0
CTR03	114	0	0	114.7	0	0	0	0	0	0	572.7	0	0	97.35	0	0	8.4	273.6	0	0	0	32.8	0	0	0	0	0	0	39.9	0	75.8	5	0	0	13.2	0	0	0	0	0	0	0	0	0	0	53.7	0
CTR04	332	0	0	0	0	0	0	0	0	0	0	0	0	0	0	0	0	0	0	0	0	201.8	0	0	0	0	0	0	0	0	0	0	0	0	0	2.7	0	0	0	0	0	0	0	0	0	0	0
CTR05	291	0	0	104.7	0	0	33.8	0	5.9	0	816.7	0	0	32.35	0	0	0	343.6	0	0	0	0	0	0	0	0	1.9	0	25.9	0	15.8	0	0	0	55.2	0.7	0	0	0	0	0	0	0	0	0	47.7	0
CTR06	187	19.7	99.9	0	0.5	0	0	0	0	0	0	0	0	71.35	0	0	0	0	0	20.8	0	49.8	0	0	0	0	0	0	0	0	13.8	0	0	427.9	0	0	0	0	31.5	0	0	0	0	0	0	0	0
CTR07	219.5	0	0	0	0	0	0	0	0	0	0	0	0	0	0	0	0	0	0	0	0	0	0	0	0	0	0	0	0	0	0	0	0	0	0	0	0	0	0	0	0	0	0	0	0	0	0
CTR08	70	0	47.4	0	0	0	0	0	0	0	54.7	0	0	0	0	0	0	0	0	0	0	0	0	0	0	0	0	0	0	0	0.8	0	0	0	0	0	0	0	0	0	0	0	0	0	0	0	0
CTR09	169.5	0	0	0	0	0	0	0	0	0	0	0	0	0	0	0	0	201.6	0	0	0	0	0	0	0	0	0	0	0	0	0	0	0	0	0	0	0	0	0	0	0	0	0	0	0	0	0
CTR10	110	0	10.4	0	0	0	0	0	0	0	0	0	3.9	0	0	0	0	142.1	0	0	0	0	0	0	0	0	0	0	0	0	0	0	2.4	0	0	0	0	2.8	28	0	0	0	0	0	0	0	0
CTR11	252	0	0	0	0	0	0	0	0	0	0	0	0	0	0	0	0	0	0	0	0	0	0	0	0	0	0	0	0	0	19.8	0	0	0	0	0	0	0	0	0	0	0	0	0	0	0	0
CTR12	276.5	40.2	39.4	74.7	42.5	0	5.8	0	0	0	0	0	0.9	184.35	0	0	0	151.1	0	8.8	0	92.8	0	0	0	0	0	0	0	0	41.8	0	73.4	469.9	0	0	0	0	0	0	0	0	0	0	0	0	0
CTR13	232.5	0	0	0	0	0	0	0	0	0	0	0	0	0	0	0	0	0	0	0.8	0	0	0	0	0	0	0	0	0	0	0	0	0	0	0	0.7	0	0	0	0	0	0	0	0	0	0	0
CTR14	207	119.7	2.4	0	53.5	1.6	0	0	191.9	0	505.7	0	0	0	0	1.9	0	221.6	0	0	0	0	0	0	0	0	0	0	0	0	12.8	0	98.4	337.9	0	0	0	0	0	0	0	0	0	0	0	0	0
CTR15	171	0	0	0	0	0	0	0	0	0	0	0	0	0	0	0	0	0	0	0	0	0	0	0	0	0	0	0	0	0	0	0	0	0	0	0	0	0	0	0	0	0	0	0	0	0	0
CTR16	93	0	19.4	0	2.5	0	0	0	0	0	0	0	0	66.85	0	0	0	0	0	0	0	0	0	0	0	0	0	0	0	0	0	0	33.4	122.9	0	0	0	0	9	0	0	0	0	0	0	0	0
CTR17	84	43.7	0	0	0	0	0	0	33.9	0	0	0	0	0	0	0	0	0	238.3	0	61.8	0	0	0	0	0	0	0	0	0	0	0	0	0	0	0	0	0	0	0	0	0	0	0	0	0	0
CTR18	168	20.2	0	0	0	0	0	0	0	0	57.7	379.9	0	0	0	0	7.9	0	0	0	0	0	0	0	0	0	0	0	0	0	0	0	5.4	516.9	4.2	0	0	0	0	0	0	0	0	0	0	0	0
CTR19	83	0	0	0	0	0	0	0	0	0	0	0	0	0	0	0	0	0	0	0	0	0	0	0	0	0	0	0	0	0	0	0	2.9	0	0	0	0	0	0	0	0	0	0	0	0	0	0
CTR20	247	0	0	0	0	0	0	11.4	0	0	0	0	0	0	0	0	0	0	0	0	0	0	0	0	0	0	11.9	0	0	0	0	0	0	0	0	2.7	0	0	0	0	0	0	0	0	0	0	0
CTR21	202	64.7	0	0	25.5	0	0	0	0	0	0	0	0	0	0	79.9	0	0	37.8	0	0	39.8	0	13.7	0	0	2.9	25.9	0	0	0	0	0	0	4.2	0	0	0	0	0	0	37.8	0	0	0	0	0
CTR22	115	0	0	0	0	0	0	0	0	0	0	0	0	0	0	0	0	0	0	0	0	0	0	0	0	0	0	0	0	0	0	0	0	0	0	0	0	0	0	0	0	0	0	0	0	0	0
CTR23	173	0	0	0	0	0	0	0	0	0	0	0	0	0	0	0	0	0	0	0	0	0	0	0	0	0	0	0	0	0	0	0	0	0	0	0	0	0	0	0	0	0	0	0	0	0	0
CTR24	194	0	0	0	0	0	0	0	0	0	0	0	0	0	0	0	0	0	0	0	0	0	0	0	0	0	0	0	0	0	0	0	0	0	0	0	0	0	0	0	0	0	0	0	0	0	0
CTR25	131	0	0	0	0	0	0	0	0	0	0	0	0	0	0	0	0	0	178.8	0	0	0	0	0	0	0	0	0	0	0	0	0	0	0	0	0	0	0	22	0	0	0	0	0	0	0	0
CTR26	73	0	0	0	0	0	0	0	0	0	0	0	0	0	0	0	0	0	0	0	0	0	0	0	0	0	0	0	0	0	0	0	0	0	0	0	0	0	0	0	0	0	0	0	0	0	0
CTR28	178	0	0	0	0	0	0	0	0	0	175.2	0	0	0	0	0	0	173.6	0	0	0	0	0	0	0	0	0	0	0	0	184.8	0	0	0	0	0	0	0	0	0	0	0	0	0	0	0	0
CTR29	229	127.7	13.4	93.7	0	0	11.8	0	0	0	0	0	0	0	0	0	0	0	0	0	0	0	0	0	0	0	0	0	0	0	20.8	0	0	0	0	0	0	0	0	0	0	81.8	0	3.8	15.9	21.7	0
CTR30	124	0	0	0	32.5	0	0	0	0	0	428.7	0	0	0	0	0	0	0	234.8	0	0	0	0	0	0	0	0	0	0	0	0	0	0	0	0	0	0	0	0	0	0	0	0	0	0	4.7	0
CTR31	194	0	0	0	0	0	0	0	0	0	0	0	0	0	0	0	0	337.6	0	0	0	13.8	0	0	0	0	0	0	0	0	0	0	0	0	0	0	0	0	0	0	0	0	0	0	0	0	0
CTR32	134	0	0	0	0	0	0	0	0	0	0	0	0	0	0	0	0	271.6	0	0	0	6.8	0	0	0	0	1.9	0.9	0	0	13.8	0	0	20.9	0	0	0	11.8	7	0	0	0	0	0	0	0	0
CTR33	127.5	0	0	0	0	0	0	0	0	0	0	0	0	0	0	0	0	0	0	0	0	0	0	0	0	0	0	0	0	0	0	0	0	0	0	0	0	0	17	0	0	0	0	0	0	0	0
CTR34	71	0	0	0	0	0	0	0	0	0	292.7	0	0	0	0	0	0	0	0	0	0	0	0	0	0	0	0	0	0	0	0	0	0	0	0	0	0	0	34	0	0	0	0	16.8	40.9	0	0
CTR35	235	0	0	0	0	0	0	0	0	0	0	0	0	0	0	0	0	0	0	0	0	0	0	0	0	0	0	0	0	0	0	0	0	0	0	0	0	0	0	0	0	0	0	0	0	0	0
CTR0510	72.4	0	0	0	0	0	0	0	0	0	0	0	0	0	0	0	0	0	0	0	0	0	0	0	0	0	0	0	0	0	0	0	0	0	0	0	0	0	0	0	0	0	0	0	0	0	0
CTR0612	78.4	0	0	0	0	0	0	0	0	0	0	0	9.9	0	0	0	0	0	0	0	0	0	0	0	0	0	0	0	0	0	0	0	0	0	0	0	0	0	0	0	0	0	0	0	0	0	0
CTR0714	95.4	0	0	0	0	0	0	0	0	0	0	0	0	0	0	0	0	0	0	0	0	0	0	0	0	0	0	0	0	0	0	0	0	0	0	0	0	0	0	0	0	0	0	0	0	0	0
CTR0816	97.4	0	0	0	0	0	0	2.6	0	0	0	0	0	0	0	0	0	0	0	0	0	0	0	0	0	0	0	0	0	0	0	0	0	0	0	0	0	0	0	0	0	0	0	0	0	0	0
CTR0918	117.4	0	0	0	0	0	0	0	0	0	0	0	0	0	0	0	0	0	0	0	0	8.8	0	0	0	0	0	0	0	0	0	0	0	0	0	0	0	0	0	0	0	0	0	0	0	0	0
CTR1020	289.7	0	0	0	0	0	0	0	0	0	0	0	0	0	0	0	0	685.6	0	0	0	0	0	0	0	0	0	0	0	0	0	50.5	0	0	0	0	0	0	0	0	0	0	0	0	0	0	0
CTR1122	235.2	0	0	0	0	0	0	0	0	0	0	0	0	0	0	0	0	0	0	0	0	0	0	0	0	0	0	0	0	0	0	0	0	0	0	0	0	0	0	0	0	0	0	0	0	0	0
CTR1224	223.7	0	0	0	0	0	0	0	0	0	0	0	0	0	0	0	0	0	0	0	0	0	0	0	0	0	0	0	0	0	0	0	0	0	0	0	0	0	0	0	0	0	0	0	0	0	0
CTR1326	369.7	0	0	0	0	0	0	0	0	0	0	0	0	0	0	0	0	0	0	0	0	0	0	0	0	0	0	0	0	0	0	0	0	0	0	0	0	0	0	0	0	0	0	0	0	0	0
CTR1428	345.7	0	0	0	0	0	0	0	0	0	0	0	0	0	0	0	0	0	0	0	0	0	0	0	0	0	0	0	0	0	0	0	0	0	0	0	0	0	0	0	0	0	0	0	0	0	0
CTR1530	217.7	0	0	0	0	0	0	0	0	0	115.6	0	0	0	0	0	0	0	0	0	0	0	0	0	0	0	0	7.9	0	0	0	0	0	0	0	0	0	0	0	0	0	0	0	0	0	0	0
CTR1632	235.2	0	0	0	0	0	0	0	0	0	0	0	0	0	0	0	0	0	0	0	0	0	0	0	0	0	0	0	0	0	0	0	0	0	0	0	0	0	0	0	0	0	0	0	0	0	0
